# Supplementary material for: Three-dimensionally printed surface features to anchor endoluminal spring for distraction enterogenesis
Source: PLoS One. 2018 Jul 12;13(7):e0200529. doi: 10.1371/journal.pone.0200529 (PMC6042758; doi:10.1371/journal.pone.0200529)
Supplement: S1 File — (XLSX) [file pone.0200529.s001.xlsx]

## Sheet: Sheet1
Pig ID	initial wt	sac wt	wt diff	into grams	POD	grams/day
PIC 7	8.06	9.1	1.04	1040	17	61.1765
PIC8	8	9.5	1.5	1500	15	100
PIC9	7.5	9.5	2	2000	23	86.9565
						82.711
						19.7569

## Sheet: Data for PloS Submission
Pig ID	initial wt	sac wt	wt diff	into grams	Post-op day	grams/day	smooth spring	hooked spring	length change
PIC 7	8.06	9.1	1.04	1040	17	61.1765
PIC8	8	9.5	1.5	1500	15	100
PIC10	7.5	9.5	2	2000	23	86.9565
Average						82.711
SD						19.7569
PO6	N/A	N/A	N/A	N/A	26	N/A	N/A	present at sac	0
PO5	N/A	N/A	N/A	N/A	27	N/A	N/A	passed week 3	N/A
PRY1	7	9.37	2.37	2370	23	103.043	passed day 19-23	present at sac	0.5
PRY2	5.5	8.03	2.53	2530	16	158.125	passed day 7-13	present at sac	0
PRY3	6.5	11.7	5.2	5200	28	185.714	passed day 12-21	present at sac	0
PRY4	6.5	9.3	2.8	2800	28	100	passed day 19-23	present at sac	0
Average						136.721
SD						42.1943
Histology
In-continuity spring
Pig ID	MM 1	MM 2	MM 3	MM 4	ave MM	SD MM	CD 1	CD 2	CD 3	CD 4	ave CD	SD CD
PIC 7S	649.317	522.821	454.247	567.682	548.517		792.427	554.674	609.534	878.175	708.702
PIC 8S	834.884	749.315	1114.29	753.893	863.097		737.576	706.687	540.479	572.637	639.345
PIC 10S	633.047	560.661	723.301	1235.35	788.09		543.221	768.337	486.793	687.893	621.561
					733.234	164.307					656.536	46.044
PIC 7C	339.87	326.745	359.645	389.428	353.922		417.339	468.317	340.253	466.615	423.131
PIC 8C	386.008	449.992	512.453	663.812	503.066		515.327	433.475	501.239	416.012	466.513
					428.494	105.461					444.822	30.676
PIC 7N	400.67	247.386	527.921	548.366	431.086		585.053	360.642	378.237	485.092	452.256
PIC 8N	292.223	459.506	366.094	182.469	325.073		303.411	332.425	329.013	261.414	306.566
PIC 10N	251.012	346.211	364.896	359.573	330.423		340.253	232.407	315.226	318.137	301.506
					362.194	59.722					353.443	85.6123
Averages	MM		CD
	average	std	average	std
Spring	733.234	164.307	656.536	46.044
Control	428.494	105.461	444.822	30.676
Normal	362.194	59.722	353.443	85.6123
p-value	MM	CD
S vs C	0.05	0.0027
S vs N	0.0213	0.0057
C vs N	0.397	0.1568
Roux-en-Y + Stoma
Pig ID	MM 1	MM 2	MM 3	MM 4	ave MM	SD MM	CD 1	CD 2	CD 3	CD 4	ave CD	SD CD
PRY1S	506.728	743.761	579.031	465.722	573.811		503.648	318.79	277.729	316.695	354.216
PRY2S	N/A	N/A	N/A	N/A	N/A		416.843	538.918	695.079	451.615	525.614
PRY3S	444.261	405.338	437.228	494.186	445.253		830.231	325.202	380.017	402.059	484.377
PRY4S	N/A	N/A	N/A	N/A	N/A		313.726	461.006	413.819	392.143	395.173
PO 6S	984.224	1175.58	1254.79	1259.21	1168.45		620.982	590.364	499.243	568.252	569.71
PO 5S	1058.47	951.18	740.039	1012.75	940.61		316.087	308.409	320.222	245.291	297.502
					782.032	332.287					437.765	105.61
PRY1C	N/A	N/A	N/A	N/A	N/A		230.638	278.967	245.211	201.504	239.08
PRY2C	325.214	459.755	207.136	339.874	332.995		306.888	232.401	224.717	292.934	264.235
PRY3C	N/A	N/A	N/A	N/A	N/A		223.83	211.293	203.686	177.997	204.201
PRY4C	331.74	361.75	382.438	665.408	435.334		322.359	243.744	307.053	252.993	281.537
PO 6C	N/A	N/A	N/A	N/A	N/A		N/A	N/A	N/A	N/A	N/A
PO5C	N/A	N/A	N/A	N/A	N/A		N/A	N/A	N/A	N/A	N/A
					384.164	72.3649					247.264	33.5858
PRY1N	116.659	159.67	141.873	140.028	139.557		244.048	294.819	200.793	244.276	245.984
PRY2N	186.137	254.039	132.343	263.016	208.884		251.932	226.325	253.486	278.365	252.527
PRY3N	111.834	106.107	150.447	186.507	138.724		149.407	148.91	140.028	172.65	152.749
PRY4N	317.011	227.751	143.811	158.723	211.824		208.911	129.854	180.672	187.494	176.733
PO 6N	403.038	420.247	493.828	477.052	448.541		203.488	254.576	180.514	145.206	195.946
PO 5N	N/A	N/A	N/A	N/A	N/A		N/A	N/A	N/A	N/A	N/A
					229.506	127.521					204.788	43.444
Averages	MM		CD
	average	std	average	std
Spring	782.032	332.287	437.765	105.61
Control	384.164	72.3649	247.264	33.5858
Normal	229.506	127.521	204.788	43.444
p-value	MM	CD
S vs C	0.1884	0.0089
S vs N	0.0105	0.0013
C vs N	0.1797	0.1532
